# Supplementary material for: Crystal Structures and Physicochemical Properties of 3-Chloro-4-hydroxyphenylacetic Acid Salts with Amines
Source: Molecules. 2023 Oct 7;28(19):6965. doi: 10.3390/molecules28196965 (PMC10574338; doi:10.3390/molecules28196965)
Supplement: Supplementary file 1 [file molecules-28-06965-s001.zip]

Archive with 1 entries (1 files):
- molecules-2598014-supplementary.pdf
